# Supplementary material for: Screening Various Bacterial-Produced Double-Stranded RNAs for Managing Asian Soybean Rust Disease Caused by Phakopsora pachyrhizi
Source: Plants (Basel). 2026 Jan 19;15(2):294. doi: 10.3390/plants15020294 (PMC12845184; doi:10.3390/plants15020294)
Supplement: Supplementary file 1 [file plants-15-00294-s001.zip]

Archive with 1 entries (1 files):
- plants-4070109-supplementary.pdf
